# Supplementary material for: Analysis of the Impact of Environmental and Agronomic Variables on Agronomic Parameters in Soybean Cultivation Based on Long-Term Data
Source: Plants (Basel). 2022 Oct 30;11(21):2922. doi: 10.3390/plants11212922 (PMC9656608; doi:10.3390/plants11212922)
Supplement: Supplementary file 1 [file plants-11-02922-s001.zip]

Archive with 1 entries (1 files):
- plants-1967574-supplementary.pdf
